# Supplementary material for: Oral Fish Collagen Peptide Complex Enhances Skin Rejuvenation and Systemic Health Biomarkers: A 90 Day Prospective Observational Study
Source: J Cosmet Dermatol. 2026 Apr 9;25(4):e70841. doi: 10.1111/jocd.70841 (PMC13062880; doi:10.1111/jocd.70841)
Supplement: Supplementary file 1 — Table S1: Longitudinal self‐assessment data from a 90 day product efficacy study. [file JOCD-25-e70841-s001.zip]

Archive with 2 entries (2 files):
- jocd70841-sup-0001-TableS1@Legend for Table S1.docx
- jocd70841-sup-0002-TableS1@Table S1.xlsx
