# Supplementary material for: Oral Fish Collagen Peptide Complex Enhances Skin Rejuvenation and Systemic Health Biomarkers: A 90 Day Prospective Observational Study
Source: J Cosmet Dermatol. 2026 Apr 9;25(4):e70841. doi: 10.1111/jocd.70841 (PMC13062880; doi:10.1111/jocd.70841)
Supplement: Supplementary file 1 — Table S1: Longitudinal self‐assessment data from a 90 day product efficacy study. [file JOCD-25-e70841-s001.zip › jocd70841-sup-0002-TableS1@Table S1.xlsx]

## Sheet: D0
Number	Submission deadline	Time required	Source	Source details	Total score	1. What is your real name?	2. What is your age?	3. What's your gender?	5. Please rate your satisfaction with your skin condition (the higher the score, the more satisfied you are with your skin).	6. Please rate your satisfaction with the condition of your nails (the higher the score, the more satisfied you are with your nails).	7. Please rate your satisfaction with the health of your hair (the higher the score, the more satisfied you are with your hair).	8. Please rate your overall sense of well-being (the higher the score, the higher your overall sense of well-being).
1	2024/4/29 14:02:55	88s	Wechat	N/A	23	L.L.L.	42	female	6	5	5	7
2	2024/4/29 14:20:14	72s	Wechat	N/A	28	Y.Q.	34	female	5	8	7	8
3	2024/4/29 14:20:36	112s	Wechat	N/A	27	Z.J.C.	37	female	7	6	7	7
4	2024/4/29 14:23:26	483s	Wechat	N/A	23	L.Y.M.	55	female	6	5	5	7
5	2024/4/29 14:27:52	61s	Wechat	N/A	24	L.N.	37	female	5	4	7	8
6	2024/4/29 15:11:55	55s	Wechat	N/A	23	Z.G.P.	32	female	5	5	6	7
7	2024/4/29 15:12:12	50s	Wechat	N/A	28	L.S.Y.	35	female	7	8	6	7
8	2024/4/29 15:19:35	39s	Wechat	N/A	33	G.F.	35	female	7	8	8	8
9	2024/4/30 10:47:51	52s	Wechat	N/A	29	L.S.S.	31	female	7	7	7	8
10	2024/4/30 10:49:55	53s	Wechat	N/A	12	W.Q.	38	female	2	2	3	5
11	2024/4/30 10:51:56	33s	Wechat	N/A	25	L.M.	33	female	5	5	7	8
12	2024/4/30 10:53:57	69s	Wechat	N/A	25	C.Y.Z.	31	female	8	6	5	6
13	2024/4/30 10:54:08	80s	Wechat	N/A	34	L.T.T.	35	female	7	9	9	9
14	2024/4/30 11:01:35	178s	Wechat	N/A	24	C.Q.	55	female	3	7	6	8
15	2024/4/30 11:03:27	28s	Wechat	N/A	26	W.J.	37	female	7	7	6	6
16	2024/4/30 11:04:27	44s	Wechat	N/A	24	Z.S.J.	26	female	5	6	6	7
17	2024/4/30 11:10:00	40s	Wechat	N/A	28	H.W.Y.	35	female	5	8	7	8
18	2024/4/30 11:55:36	31s	Wechat	N/A	24	W.J.	32	female	7	5	5	7
19	2024/4/30 11:57:30	95s	Wechat	N/A	32	X.D.N.	30	female	8	7	9	8
20	2024/4/30 11:57:32	66s	Wechat	N/A	21	Z.Y.C.	31	female	1	8	5	7
21	2024/4/30 13:04:01	112s	Wechat	N/A	27	J.J.	33	female	7	8	5	7
22	2024/4/30 14:24:56	48s	Wechat	N/A	27	H.L.L.	39	female	6	6	7	8
23	2024/4/30 15:54:37	95s	Wechat	N/A	32	W.W.J.	28	female	6	8	10	8
24	2024/4/30 15:54:52	114s	Wechat	N/A	26	Z.X.	35	female	6	4	9	7
25	2024/4/30 16:11:21	51s	Wechat	N/A	27	Y.H.J	33	female	4	7	9	7
26	2024/5/9 11:33:22	31s	Wechat	N/A	31	L.Y.G.	27	female	7	8	8	8
27	2024/5/9 11:33:28	34s	Wechat	N/A	31	G.Y.P.	28	female	8	6	7	10
28	2024/5/9 11:50:01	32s	Wechat	N/A	26	L.X.Y.	29	female	7	7	5	7
29	2024/5/20 17:39:34	28s	Wechat	N/A	36	J.Q.J	35	female	9	9	9	9
									5.96552	6.51724	6.72414	7.48276
									1.77108	1.63202	1.63784	0.969205

## Sheet: D30
Number	Submission deadline	Time required	Source	Source details	Total score	1. What is your real name?	2. What is your age?	3. What's your gender?	5. Please rate your satisfaction with your skin condition (the higher the score, the more satisfied you are with your skin).	6. Please rate your satisfaction with the condition of your nails (the higher the score, the more satisfied you are with your nails).	7. Please rate your satisfaction with the health of your hair (the higher the score, the more satisfied you are with your hair).	8. Please rate your overall sense of well-being (the higher the score, the higher your overall sense of well-being).	9. After using the product, please rate your level of satisfaction with it (the higher the score, the more satisfied you are with the product).	10. After using the product, please rate the improvement in your skin condition (the higher the score, the better the improvement).	11. After using the product, please rate the improvement in the condition of your nails (the higher the score, the better the improvement).	12. After using the product, please rate the improvement in the condition of your hair (the higher the score, the better the improvement).
1	2024/5/30 17:31:18	31s	Wechat	N/A	80	L.Y.M.	55	female	10	10	10	10	10	10	10	10
2	2024/5/30 17:31:30	46s	Wechat	N/A	68	Z.J.C.	37	female	8	8	8	8	9	9	9	9
3	2024/5/31 16:47:03	73s	Wechat	N/A	58	Z.X.	35	female	7	6	9	7	8	7	7	7
4	2024/5/31 17:26:43	110s	Wechat	N/A	43	Y.H.J.	33	female	5	8	9	8	7	3	3	3
5	2024/5/31 17:30:49	484s	Wechat	N/A	59	Z.G.P.	32	female	8	6	8	8	9	9	5	6
6	2024/5/31 17:52:41	63s	Wechat	N/A	47	L.L.L.	42	female	6	6	5	7	6	6	6	6
7	2024/5/31 18:00:56	29s	Wechat	N/A	69	J.Q.J.	35	female	8	8	9	9	9	9	9	8
8	2024/5/31 18:21:38	67s	Wechat	N/A	48	L.N.	37	female	6	6	7	8	6	5	5	5
9	2024/5/31 18:24:39	183s	Wechat	N/A	58	Y.Q.	34	female	7	7	7	8	8	7	7	7
10	2024/5/31 18:25:47	56s	Wechat	N/A	39	W.J.	32	female	7	3	2	7	7	7	3	3
11	2024/5/31 18:26:06	78s	Wechat	N/A	57	Z.Y.C.	32	female	3	10	5	8	8	8	10	8
12	2024/5/31 18:26:10	83s	Wechat	N/A	61	H.W.Y.	35	female	5	7	5	7	10	9	9	9
13	2024/5/31 18:30:45	52s	Wechat	N/A	55	C.Y.Z	31	female	8	7	4	8	8	8	7	5
14	2024/5/31 18:47:46	62s	Wechat	N/A	61	G.F.	35	female	8	9	8	10	8	6	6	6
15	2024/5/31 18:47:48	64s	Wechat	N/A	59	L.S.Y.	35	female	8	9	7	8	8	7	6	6
16	2024/5/31 19:32:53	76s	Wechat	N/A	53	H.L.L.	39	female	7	6	8	7	8	6	6	5
17	2024/6/1 10:37:55	73s	Wechat	N/A	60	J.J.	33	female	8	8	6	8	8	8	8	6
18	2024/6/3 12:54:10	265s	Wechat	N/A	63	C.Q.	55	female	5	9	6	8	10	9	8	8
19	2024/6/6 17:37:57	65s	Wechat	N/A	67	X.D.N.	30	female	9	8	9	8	8	8	8	9
20	2024/6/6 18:12:35	90s	Wechat	N/A	67	W.W.J.	28	female	6	9	9	9	9	7	9	9
21	2024/6/6 18:25:46	53s	Wechat	N/A	45	L.M.	33	female	4	6	7	6	7	5	5	5
22	2024/6/6 18:25:56	50s	Wechat	N/A	65	G.Y.P.	29	female	5	10	8	5	9	8	10	10
23	2024/6/6 18:27:11	55s	Wechat	N/A	43	Z.S.J.	26	female	4	6	5	7	6	5	5	5
24	2024/6/6 18:36:59	67s	Wechat	N/A	61	L.T.T.	35	female	6	7	7	9	8	8	8	8
25	2024/6/6 18:42:19	389s	Wechat	N/A	37	W.Q.	38	female	4	3	4	4	6	7	4	5
26	2024/6/6 19:07:30	47s	Wechat	N/A	51	L.S.S.	30	female	5	6	6	8	5	6	7	8
27	2024/6/6 19:18:25	39s	Wechat	N/A	55	L.X.Y.	29	female	6	7	5	8	9	7	7	6
28	2024/6/6 19:18:31	49s	Wechat	N/A	61	L.Y.G.	27	female	7	8	7	7	8	8	8	8
29	2024/6/11 19:32:47	48s	Wechat	N/A	54	W.J.	37	female	7	7	6	6	8	7	6	7
									6.44828	7.24138	6.75862	7.62069	7.93103	7.2069	6.93103	6.7931
									1.6523	1.73514	1.85054	1.27073	1.25756	1.51724	1.94637	1.86398

## Sheet: D60
Number	Submission deadline	Time required	Source	Source details	Total score	1. What is your real name?	2. What is your age?	3. What's your gender?	5. Please rate your satisfaction with your skin condition (the higher the score, the more satisfied you are with your skin).	6. Please rate your satisfaction with the condition of your nails (the higher the score, the more satisfied you are with your nails).	7. Please rate your satisfaction with the health of your hair (the higher the score, the more satisfied you are with your hair).	8. Please rate your overall sense of well-being (the higher the score, the higher your overall sense of well-being).	9. After using the product, please rate your level of satisfaction with it (the higher the score, the more satisfied you are with the product).	10. After using the product, please rate the improvement in your skin condition (the higher the score, the better the improvement).	11. After using the product, please rate the improvement in the condition of your nails (the higher the score, the better the improvement).	12. After using the product, please rate the improvement in the condition of your hair (the higher the score, the better the improvement).
1	2024/7/1 15:50:51	57s	Wechat	N/A	50	L.L.L	42	female	6	6	6	7	7	7	6	5
2	2024/7/8 11:52:26	54s	Wechat	N/A	62	J.J.	33	female	8	7	7	8	8	8	8	8
3	2024/7/9 11:39:31	46s	Wechat	N/A	69	J.Q.J.	35	female	9	9	8	9	9	9	8	8
4	2024/7/10 15:29:55	66s	Wechat	N/A	69	Z.Y.C.	32	female	5	10	7	8	10	10	10	9
5	2024/7/10 15:31:44	167s	Wechat	N/A	74	H.W.Y.	35	female	8	8	9	9	10	10	10	10
6	2024/7/10 15:38:44	605s	Wechat	N/A	60	W.Q.	39	female	6	6	8	8	8	8	8	8
7	2024/7/10 15:42:52	65s	Wechat	N/A	54	H.L.L.	39	female	7	7	7	8	7	6	6	6
8	2024/7/10 17:01:01	37s	Wechat	N/A	48	W.Q.	32	female	7	5	4	7	8	7	5	5
9	2024/7/10 17:05:22	32s	Wechat	N/A	67	W.J.	37	female	8	8	8	8	8	9	9	9
10	2024/7/10 17:12:24	71s	Wechat	N/A	42	Y.H.J.	33	female	4	7	7	7	5	2	5	5
11	2024/7/10 17:46:12	40s	Wechat	N/A	72	Y.Q.	34	female	9	9	9	9	9	9	9	9
12	2024/7/10 17:46:18	51s	Wechat	N/A	56	L.N.	38	female	6	6	6	8	8	8	7	7
13	2024/7/10 18:16:12	78s	Wechat	N/A	72	L.Y.M.	55	female	9	7	7	9	10	10	10	10
14	2024/7/10 18:32:15	48s	Wechat	N/A	59	Z.G.P.	32	female	8	8	6	7	8	8	8	6
15	2024/7/10 19:01:51	34s	Wechat	N/A	61	L.T.T.	35	female	7	7	7	9	8	8	8	7
16	2024/7/10 19:02:10	40s	Wechat	N/A	69	G.Y.P.	28	female	7	8	9	10	10	8	8	9
17	2024/7/10 19:27:25	47s	Wechat	N/A	57	Z.S.J	26	female	6	7	6	6	8	8	8	8
18	2024/7/10 19:30:17	64s	Wechat	N/A	48	W.W.J.	28	female	6	6	6	6	6	6	6	6
19	2024/7/11 15:28:58	70s	Wechat	N/A	67	X.M.N.	30	female	9	9	10	9	8	8	7	7
20	2024/7/11 15:47:15	40s	Wechat	N/A	48	L.M.	33	female	5	5	7	7	6	6	6	6
21	2024/7/11 15:47:28	44s	Wechat	N/A	60	C.Y.Z	31	female	8	7	6	8	8	9	7	7
22	2024/7/11 15:47:36	54s	Wechat	N/A	70	L.S.S.	30	female	7	7	8	8	10	10	10	10
23	2024/7/11 18:39:16	85s	Wechat	N/A	50	L.S.Y.	35	female	7	7	7	7	7	5	5	5
24	2024/7/11 19:37:16	70s	Wechat	N/A	56	W.J.	36	female	7	7	6	6	8	8	7	7
25	2024/7/11 19:52:46	37s	Wechat	N/A	68	G.F.	35	female	8	9	9	10	8	8	8	8
26	2024/7/12 12:14:06	108s	Wechat	N/A	72	Z.X.	35	female	9	9	10	9	9	9	8	9
27	2024/7/17 15:30:36	39s	Wechat	N/A	52	L.X.Y.	29	female	7	6	6	8	7	6	6	6
28	2024/7/17 15:30:59	35s	Wechat	N/A	64	L.Y.G.	26	female	8	8	8	8	8	8	8	8
29	2024/7/17 18:44:08	188s	Wechat	N/A	66	C.Q.	55	female	6	8	7	8	10	9	9	9
									7.13793	7.34483	7.27586	7.96552	8.13793	7.82759	7.58621	7.48276
									1.3058	1.23946	1.36196	1.06618	1.27912	1.70332	1.49752	1.56735

## Sheet: D90
Number	Submission deadline	Time required	Source	Source details	Total score	1. What is your real name?	2. What is your age?	3. What's your gender?	5. Please rate your satisfaction with your skin condition (the higher the score, the more satisfied you are with your skin).	6. Please rate your satisfaction with the condition of your nails (the higher the score, the more satisfied you are with your nails).	7. Please rate your satisfaction with the health of your hair (the higher the score, the more satisfied you are with your hair).	8. Please rate your overall sense of well-being (the higher the score, the higher your overall sense of well-being).	9. After using the product, please rate your level of satisfaction with it (the higher the score, the more satisfied you are with the product).	10. After using the product, please rate the improvement in your skin condition (the higher the score, the better the improvement).	11. After using the product, please rate the improvement in the condition of your nails (the higher the score, the better the improvement).	12. After using the product, please rate the improvement in the condition of your hair (the higher the score, the better the improvement).
1	2024-08-12 12:01:33	48s	Wechat	N/A	70	J.J.	33	female	9	8	9	9	9	9	8	9
2	2024-08-12 12:02:25	86s	Wechat	N/A	55	H.L.L	39	female	7	7	8	7	7	7	6	6
3	2024-08-13 11:57:29	244s	Wechat	N/A	72	C.Q.	54	female	8	8	8	9	10	9	10	10
4	2024-08-13 11:57:35	243s	Wechat	N/A	80	Z.Y.C.	32	female	10	10	10	10	10	10	10	10
5	2024-08-13 15:36:27	30s	Wechat	N/A	80	Y.Q.	34	female	10	10	10	10	10	10	10	10
6	2024-08-13 16:21:53	48s	Wechat	N/A	56	W.Q.	39	female	5	5	7	7	9	8	7	8
7	2024-08-13 17:04:13	128s	Wechat	N/A	80	W.J.	32	female	10	10	10	10	10	10	10	10
8	2024-08-13 17:40:17	26s	Wechat	N/A	64	L.Y.G.	27	female	8	8	8	8	8	8	8	8
9	2024-08-13 17:40:21	31s	Wechat	N/A	56	L.X.Y.	29	female	8	6	6	7	8	7	7	7
10	2024-08-13 18:20:48	103s	Wechat	N/A	57	C.Y.Z.	31	female	7	8	8	8	8	6	6	6
11	2024-08-13 20:28:42	66s	Wechat	N/A	52	W.J.	37	female	6	6	6	6	7	7	7	7
12	2024-08-14 12:32:39	68s	Wechat	N/A	43	Y.H.J.	33	female	3	8	8	7	6	2	4	5
13	2024-08-14 17:08:05	44s	Wechat	N/A	48	L.L.L	42	female	6	6	6	6	6	6	6	6
14	2024-08-14 17:25:25	37s	Wechat	N/A	68	X.D.N.	30	female	9	8	9	9	9	8	8	8
15	2024-08-14 17:46:40	23s	Wechat	N/A	80	Z.J.C.	37	female	10	10	10	10	10	10	10	10
16	2024-08-14 18:58:17	99s	Wechat	N/A	48	W.W.J.	28	female	6	6	6	6	6	6	6	6
17	2024-08-14 18:58:36	26s	Wechat	N/A	55	Z.S.J.	26	female	6	7	7	7	7	7	7	7
18	2024-08-14 19:00:26	48s	Wechat	N/A	71	L.T.T.	35	female	8	9	9	10	9	9	9	8
19	2024-08-14 19:02:01	24s	Wechat	N/A	80	G.Y.P.	28	female	10	10	10	10	10	10	10	10
20	2024-08-14 19:10:19	50s	Wechat	N/A	62	L.Y.M.	55	female	5	5	5	7	10	10	10	10
21	2024-08-14 19:37:47	54s	Wechat	N/A	55	L.S.Y	35	female	7	7	7	8	7	7	6	6
22	2024-08-21 12:46:03	58s	Wechat	N/A	59	L.N.	37	female	7	7	8	8	8	7	7	7
23	2024-08-21 15:02:09	50s	Wechat	N/A	78	H.W.Y.	35	female	10	9	9	10	10	10	10	10
24	2024-08-21 15:02:49	83s	Wechat	N/A	54	L.S.S.	30	female	6	6	6	6	6	6	9	9
25	2024-08-21 15:21:55	123s	Wechat	N/A	43	L.M.	33	female	5	6	4	7	5	6	6	4
26	2024-08-21 15:29:45	41s	Wechat	N/A	73	Z.X.	35	female	9	9	9	9	10	9	9	9
27	2024-08-21 16:39:38	57s	Wechat	N/A	67	Z.G.P.	32	female	8	8	7	8	10	9	9	8
28	2024-08-28 18:01:25	31s	Wechat	N/A	64	J.Q.J.	35	female	8	8	8	8	9	8	8	7
29	2024-08-29 13:38:21	38s	Wechat	N/A	70	G.F.	35	female	9	9	9	10	9	8	8	8
									7.58621	7.72414	7.82759	8.17241	8.37931	7.89655	7.96552	7.89655
									1.84797	1.52895	1.5989	1.41589	1.5628	1.80698	1.6709	1.7089
